# Supplementary material for: Characterization of DoTc2 4510—Identifying HPV16 Presence in a Cervical Carcinoma Cell Line Previously Considered to Be HPV-Negative
Source: Cancers (Basel). 2023 Jul 27;15(15):3810. doi: 10.3390/cancers15153810 (PMC10417116; doi:10.3390/cancers15153810)
Supplement: Supplementary file 1 [file cancers-15-03810-s001.zip]

Archive with 1 entries (1 files):
- cancers-2508620-supplementary.pdf
